# Supplementary material for: Clear Cell Renal Cell Carcinoma Metastasis to the Thyroid: A Narrative Review of the Literature
Source: Cancers (Basel). 2025 Dec 24;18(1):57. doi: 10.3390/cancers18010057 (PMC12785063; doi:10.3390/cancers18010057)
Supplement: Supplementary file 1 [file cancers-18-00057-s001.zip]

Archive with 8 entries (8 files):
- Figure S1.docx
- Figure S2.docx
- Table S1.docx
- Table S2.docx
- Table S3.docx
- Table S4.docx
- Table S5.docx
- Table S6.docx
